# Supplementary material for: Off-Target Effect of Activation of NF-κB by HIV Latency Reversal Agents on Transposable Elements Expression
Source: Viruses. 2022 Jul 20;14(7):1571. doi: 10.3390/v14071571 (PMC9318874; doi:10.3390/v14071571)
Supplement: Supplementary file 1 [file viruses-14-01571-s001.zip]

Archive with 1 entries (1 files):
- viruses-1768737-supplementary.pdf
